# Supplementary material for: Characterization of Early Peripheral Immune Responses in Patients with Sepsis and Septic Shock
Source: Biomedicines. 2022 Feb 23;10(3):525. doi: 10.3390/biomedicines10030525 (PMC8945007; doi:10.3390/biomedicines10030525)
Supplement: Supplementary file 1 [file biomedicines-10-00525-s001.zip]

Archive with 11 entries (7 files):
- biomedicines-1525080-supplementary proof done/
- biomedicines-1525080-supplementary proof done/Supplementary material_Biomedicines_v3/
- biomedicines-1525080-supplementary proof done/Supplementary material_Biomedicines_v3/Suppl. Figure S1.pptx
- biomedicines-1525080-supplementary proof done/Supplementary material_Biomedicines_v3/Supplementary figure S2_Biomedicines v2.pptx
- biomedicines-1525080-supplementary proof done/Supplementary material_Biomedicines_v3/Supplementary Tables_Biomedicines_ v3 (2).pptx
- biomedicines-1525080-supplementary proof done/__MACOSX/
- biomedicines-1525080-supplementary proof done/__MACOSX/._Supplementary material_Biomedicines_v3
- biomedicines-1525080-supplementary proof done/__MACOSX/Supplementary material_Biomedicines_v3/
- biomedicines-1525080-supplementary proof done/__MACOSX/Supplementary material_Biomedicines_v3/._Suppl. Figure 1.pptx
- biomedicines-1525080-supplementary proof done/__MACOSX/Supplementary material_Biomedicines_v3/._Supplementary figure 2_Biomedicines v2.pptx
- biomedicines-1525080-supplementary proof done/__MACOSX/Supplementary material_Biomedicines_v3/._Supplementary Tables_Biomedicines_ v3 (2).pptx
